# Supplementary material for: Evaluating outcomes of young forest management on a target species of conservation concern
Source: PeerJ. 2018 Jan 29;6:e4319. doi: 10.7717/peerj.4319 (PMC5793708; doi:10.7717/peerj.4319)
Supplement: Supplemental Information 3 — Modeled post-management full-season productivity of Golden-winged Warblers in the area of Rice Lake NWR managed to benefit Golden-winged Warblers. Scenarios 1 (sheet 1), 2 (sheet 2), and 3 (sheet 3) include estimates of productivity assuming no management had occurred and assuming vegetation succeeds to pre-management structure in an unlikely 4 years (scenario 1), a realistic 10 years (scenario 2), and a likely 20 years (scenario 3). [file peerj-06-4319-s003.xlsx]

## Sheet: 4 years
Year	Full Season Productivity no management	Full Season Prodcutivity management	abundance no mana	abundance management	recruits no manage	recruits management	recruits if management only affected abundance
2015	1.45	1.05	62	45	90	47.25	65.25
2016	1.45	1.18	62	45	90	53.1	65.25
2017	1.45	1.32	62	54	90	71.28	78.3
2018	1.45	1.45	62	62	90	89.9	89.9
2019	1.45
2020	1.45
2021	1.45
2022	1.45
2023	1.45
2024	1.45
2025	1.45
2026	1.45
2027	1.45
2028	1.45
2029	1.45
2030	1.45
2031	1.45
2032	1.45
2033	1.45
2034	1.45
2035	1.45
					360	261.53	298.7
					Net Recruitment Reduction	98.47	61.3
notes	full season prodcutivity = number of young raised to independence from adult care per pair (i.e., recruited)
	calculated from data and models presented in Peterson 2014 and Peterson et al. 2016

## Sheet: 10 years
Year	Full Season Productivity no management	Full Season Prodcutivity management	abundance no mana	abundance management	recruits no manage	recruits management	recruits if management only affected abundance
2015	1.45	1.05	62	45	90	47.25	65.25
2016	1.45	1.09	62	45	90	49.05	65.25
2017	1.45	1.13	62	47	90	53.11	68.15
2018	1.45	1.18	62	49	90	57.82	71.05
2019	1.45	1.22	62	51	90	62.22	73.95
2020	1.45	1.27	62	53	90	67.31	76.85
2021	1.45	1.31	62	56	90	73.36	81.2
2022	1.45	1.35	62	58	90	78.3	84.1
2023	1.45	1.4	62	60	90	84	87
2024	1.45	1.45	62	62	90	89.9	89.9
2025	1.45
2026	1.45
2027	1.45
2028	1.45
2029	1.45
2030	1.45
2031	1.45
2032	1.45
2033	1.45
2034	1.45
2035	1.45
					900	662.32	762.7
					Net recruitment reduction	237.68	137.3

## Sheet: 20 years
Year	Full Season Productivity no management	Full Season Prodcutivity management	abundance no mana	abundance management	recruits no manage	recruits management	recruits if management only affected abundance
2015	1.45	1.05	62	45	90	47.25	65.25
2016	1.45	1.071	62	45	90	48.195	65.25
2017	1.45	1.092	62	46	90	50.232	66.7
2018	1.45	1.113	62	47	90	52.311	68.15
2019	1.45	1.134	62	48	90	54.432	69.6
2020	1.45	1.155	62	49	90	56.595	71.05
2021	1.45	1.176	62	50	90	58.8	72.5
2022	1.45	1.197	62	51	90	61.047	73.95
2023	1.45	1.218	62	52	90	63.336	75.4
2024	1.45	1.239	62	53	90	65.667	76.85
2025	1.45	1.26	62	54	90	68.04	78.3
2026	1.45	1.281	62	54	90	69.174	78.3
2027	1.45	1.302	62	55	90	71.61	79.75
2028	1.45	1.323	62	56	90	74.088	81.2
2029	1.45	1.344	62	57	90	76.608	82.65
2030	1.45	1.365	62	58	90	79.17	84.1
2031	1.45	1.386	62	59	90	81.774	85.55
2032	1.45	1.407	62	60	90	84.42	87
2033	1.45	1.428	62	61	90	87.108	88.45
2034	1.45	1.45	62	62	90	89.9	89.9
					1800	1339.76	1539.9
					Net recruitment reduction	460.243	260.1

## Sheet: 10 yr parabolic productivity
Year	Full Season Productivity no management	Full Season Prodcutivity management	abundance no mana	abundance management	recruits no manage	recruits management
2015	1.45	1.05	62	45	90	47.25
2016	1.45	1.29	62	45	90	58.05
2017	1.45	1.51	62	47	90	70.97
2018	1.45	1.69	62	49	90	82.81
2019	1.45	1.81	62	51	90	92.31
2020	1.45	1.81	62	53	90	95.93
2021	1.45	1.77	62	56	90	99.12
2022	1.45	1.68	62	58	90	97.44
2023	1.45	1.57	62	60	90	94.2
2024	1.45	1.45	62	62	90	89.9
2025	1.45
2026	1.45
2027	1.45
2028	1.45
2029	1.45
2030	1.45
2031	1.45
2032	1.45
2033	1.45
2034	1.45
2035	1.45
					900	827.98
					Net recruitment reduction	72.02

## Sheet: 20 yr parabolic productivity
Year	Full Season Productivity no management	Full Season Prodcutivity management	abundance no mana	abundance management	recruits no manage	recruits management
2015	1.45	1.05	62	45	90	47.25
2016	1.45	1.21	62	45	90	54.45
2017	1.45	1.34	62	46	90	61.64
2018	1.45	1.45	62	47	90	68.15
2019	1.45	1.55	62	48	90	74.4
2020	1.45	1.63	62	49	90	79.87
2021	1.45	1.69	62	50	90	84.5
2022	1.45	1.74	62	51	90	88.74
2023	1.45	1.78	62	52	90	92.56
2024	1.45	1.81	62	53	90	95.93
2025	1.45	1.81	62	54	90	97.74
2026	1.45	1.8	62	54	90	97.2
2027	1.45	1.78	62	55	90	97.9
2028	1.45	1.75	62	56	90	98
2029	1.45	1.71	62	57	90	97.47
2030	1.45	1.67	62	58	90	96.86
2031	1.45	1.62	62	59	90	95.58
2032	1.45	1.57	62	60	90	94.2
2033	1.45	1.51	62	61	90	92.11
2034	1.45	1.45	62	62	90	89.9
					1800	1704.45
					Net recruitment reduction	95.55
